# Supplementary material for: Genomic Position Mapping Discrepancies of Commercial SNP Chips
Source: PLoS One. 2012 Feb 17;7(2):e31025. doi: 10.1371/journal.pone.0031025 (PMC3281913; doi:10.1371/journal.pone.0031025)
Supplement: Data S7 — Unix and R commands used to post-process the aligned sequences. (TXT) [file pone.0031025.s007.txt]

####################################################################################################################################################
####################################################################################################################################################
# HERE IS DESCRIBED THE R AND UNIX COMMANDS USED FOR DETERMINING THE SNP POSITIONS OF THE BOVINE HD CHIP (the other chips require similar commands)
####################################################################################################################################################
####################################################################################################################################################


# First I used TeraBLAST which is a hardware accelerated version of BLAST and the next commands use the output of the alignment algorithm.


####################################################################################################################################################################################################
# Get the positions for UMD3.1 assembly (and determine positional discrepancies with the annotations from the array manufacturer)
####################################################################################################################################################################################################

cat BovineHD_B_fasta.txt | rev > BovineHD_B_fasta_reverse.txt
cat BovineHD_B_fasta.txt | sed '1~2d' |  perl -pe 's/(\w)>/$1\n>/' | sed 's/\[/\n\[/g' | awk '{if(/^\[/){prelen=1;}else{prelen+=length($0);print prelen}}' > BovineHD_B_fasta_relPos.txt
cat BovineHD_B_fasta_reverse.txt | sed '1~2d' |  perl -pe 's/(\w)>/$1\n>/' | sed 's/\]/\n\]/g' | awk '{if(/^\]/){prelen=1;}else{prelen+=length($0);print prelen}}' > BovineHD_B_fasta_rev_relPos.txt
grep '>' BovineHD_B_fasta.txt | sed s'/>//g' > BovineHD_B_fasta_headers.txt
paste BovineHD_B_fasta_headers.txt BovineHD_B_fasta_relPos.txt BovineHD_B_fasta_rev_relPos.txt > BovineHD_B_fasta_rev_Rel.Pos.txt


# Get only the SNPs with the perfect non-redundant match (in this case having 1 gap of 5 bp length) without anywhere else in the genome
sed '1,1d' BovineHD_B_Decypher_UMD3_2.txt | cut -f4,5,9,12,14,15,17,18 | awk '$8 == 1 && $3-$7 == 5' > BovineHD_B_Decypher_UMD3_2_strand.txt
R
decypher <- read.table(file="C:/BovineHD_B_Decypher_UMD3_2_strand.txt",header=F, sep="\t") # 764 174
rel_pos <- read.table(file="C:/BovineHD_B_fasta_rev_Rel.Pos.txt",header=F, sep="\t") # 777 962
merge_pos <- merge(decypher, rel_pos, by.x="V1", by.y="V1", all.x = F, all.y = F, sort = F) #764 174
merge_pos[,11] <- ifelse(merge_pos$V4 == "D", merge_pos$V5 + merge_pos$V2.y -1, merge_pos$V5 + merge_pos$V3.y -1)
my <- merge_pos[,c(1,2,11)]
ill <- read.table(file="C:/BovineHD_777962_Name_Chr_Coord_tab.txt",header=T, sep="\t") # 777 962
length(which(ill$Chr == 0)) # 1735
length(which(ill$Position == 0)) # 2959
length(which(ill$Position == 0 & ill$Chr == 0)) # 1735
ill <- ill[ill$Position != 0,] # 775 003


# Take out the SNPs that are not mapped uniquely
dup1 <- which(duplicated(my$V1))
dup2 <- which(duplicated(my$V1, fromLast = TRUE))
my_unique <- my[-c(dup1,dup2),] # 763 582
colnames(my_unique) <- c("Name", "Chr", "Pos")
my_order <- my_unique[order(my_unique$Chr, my_unique$Pos),]
merged <- merge(my_order, ill, by.x="Name", by.y="Name", all.x = F, all.y = F, sort = F) # 762 296
length(unique(merged$Name)) # 762 296
merged_order <- merged[order(merged[,5],merged[,4]),]
merged_good <- merged_order[merged_order[,4] != 0,] # 762 296
length(which(is.na(merged_good$Pos))) # 0
Index <- seq(1, 762296,1)
merged_good[,6] <- Index
good <- data.frame(merged_good$V6, merged_good$Name, merged_good[,5], merged_good[,4], merged_good$Chr.x, merged_good$Pos)
colnames(good) <- c("Index", "Name", "ill.Chr", "ill.pos", "my.Chr", "my.pos")
good$ill.Chr <- paste("Chr",good$ill.Chr, sep="")
write.table(good, file="C:/my.and.ill.bovineHD_UMD3.1.txt", row.names = F, quote = F, sep="\t")
test <- abs(good$ill.pos - good$my.pos)


#write the others to a file
bad <- good[which(test != 0),]
Index <- seq(1, 14,1)
bad[,7] <- Index
colnames(bad) <- c("Index", "Name", "ill.Chr", "ill.pos", "my.Chr", "my.pos", "new_index")
write.table(bad, file="C:/my.and.ill.bovineHD_UMD3.1_batch_onlyDiscordant.txt", row.names = F, quote = F, sep="\t")


# Get only the SNPs that are mapped to different positions so I can plot them in circos
ill_side <- data.frame(bad$Index, bad$ill.Chr, bad$ill.pos)
colnames(ill_side) <- c("Index", "Chr","Pos")
my_side <- data.frame(bad$Index, bad$my.Chr, bad$my.pos)
colnames(my_side) <- c("Index", "Chr","Pos")
circos <- rbind(ill_side, my_side)
circos <- circos[order(circos$Index),]
circos[,4] <- circos$Pos + 1
write.table(circos, file="C:/my.and.ill.bovineHD_UMD3.1_batch_onlyDiscordant_circosFormat3.txt", col.names = F, row.names = F, quote = F, sep="\t")


# see how many and which SNPs are mapped to different chr
chr <- which(as.character(good$ill.Chr) != as.character(good$my.Chr)) # 2
#Index  Name               ill.Chr  ill.pos   my.Chr    my.pos
#340183 BTB-02082151       Chr20    43289855  Chr14     32548090
#342403 BTA-103488-no-rs   Chr20    53043151  Chr6      32174117


# Take out these SNPs and make another file
good2 <- good[-c(chr),]
good2$Index <- seq(1, 762294, 1)
write.table(good2, file="C:/my.and.ill.bovineHD_UMD3.1_batch_noDiffChr3.txt", row.names = F, quote = F, sep="\t")
good3 <- good2[order(good2$my.Chr,good2$my.pos),]
good_Index <- cbind(good2$Index, good3$Index)
write.table(good_Index, file="C:/my.and.ill.bovineHD_UMD3.1_batch_noDiffChr_good_Index3.txt", col.names =F, row.names = F, quote = F, sep="\t")


# See the % of SNPs appearing in a different order
goodIndex <- good_Index[,1] - good_Index[,2] # 762294
length(which(goodIndex != 0)) #  182
length(which(goodIndex == 0)) # 762 112
length(which(goodIndex <= abs(1) & goodIndex != 0))  # 180
length(which(goodIndex <= abs(2)& goodIndex != 0))   # 180
length(which(goodIndex <= abs(3)& goodIndex != 0))   # 180
length(which(goodIndex <= abs(10) & goodIndex != 0)) # 180
length(which(goodIndex <= abs(20) & goodIndex != 0)) # 180
length(which(goodIndex <= abs(30) & goodIndex != 0)) # 181
length(which(goodIndex <= abs(40) & goodIndex != 0)) # 181
length(which(goodIndex <= abs(50) & goodIndex != 0)) # 181
length(which(goodIndex <= abs(60) & goodIndex != 0)) # 181
length(which(goodIndex <= abs(70) & goodIndex != 0)) # 181
length(which(goodIndex <= abs(80) & goodIndex != 0)) # 181
length(which(goodIndex <= abs(90) & goodIndex != 0)) # 181
length(which(goodIndex <= abs(100) & goodIndex != 0))# 181
length(which(goodIndex <= abs(136) & goodIndex != 0))# 182


ill.HD <- read.table(file="C:/my.and.ill.bovineHD_UMD3.1_batch_noDiffChr3.txt", header=T, sep="\t")
ill.HD_order <- ill.HD[order(ill.HD$ill.Chr, ill.HD$ill.pos),]
ill.HD_order[,7] <- seq(1, length(ill.HD_order[,1]),1)
ill.HD_order_my <- ill.HD_order[order(ill.HD_order$my.Chr, ill.HD_order$my.pos),]
ill.HD_order_my[,8] <- seq(1, length(ill.HD_order_my[,1]),1)
ill.HD_order_my[,9] <- ill.HD_order_my[,8] - ill.HD_order_my[,7]
summary(ill.HD_order_my[,9])
#    Min. 1st Qu.  Median    Mean 3rd Qu.    Max.
#    -14       0       0       0       0    136
length(which(ill.HD_order_my[,9] == 0)) # 762112
length(which(ill.HD_order_my[,9] != 0)) #  182
length(which(abs(ill.HD_order_my[,9]) == 1)) # 179
length(which(abs(ill.HD_order_my[,9]) == 2)) #     0
length(which(abs(ill.HD_order_my[,9]) == 3)) #     0
length(which(abs(ill.HD_order_my[,9]) == 4)) #     0
length(which(abs(ill.HD_order_my[,9]) == 5)) #     0
length(which(abs(ill.HD_order_my[,9]) == 6)) #     0
length(which(abs(ill.HD_order_my[,9]) == 7)) #     0
length(which(abs(ill.HD_order_my[,9]) == 8)) #     0
length(which(abs(ill.HD_order_my[,9]) == 9)) #     0
length(which(abs(ill.HD_order_my[,9]) == 10))#     0


# Check if any of the discordant SNPs overlap a gene in one but not in my mappings and vice-versa.
intersectBed -a my.and.ill.bovineHD_UMD3.1_batch_onlyDiscordant_circosFormat3_BED.txt -b UMD3.1_onlyGene.gff3_BED.txt �wa -wb  > UMD3.1_illBovineHD_Genes_BEDformat3_discordantSNPs.txt


# Plot the SNP position discrepancies on circos visualization software
circos -conf circos_UMD3_SNP_3.conf


################################################################################
# Get the positions for Btau4.0 assembly
################################################################################

sed '1,1d' BovineHD_B_Decypher_Bt4_2.txt | cut -f4,5,9,12,14,15,17,18 | awk '$8 == 1 && $3-$7 == 5' > BovineHD_B_Decypher_Bt4_2_strand.txt

R
decypher <- read.table(file="C:/BovineHD_B_Decypher_Bt4_2_strand.txt",header=F, sep="\t") # 672 363
rel_pos <- read.table(file="C:/BovineHD_B_fasta_rev_Rel.Pos.txt",header=F, sep="\t") # 777 962
merge_pos <- merge(decypher, rel_pos, by.x="V1", by.y="V1", all.x = F, all.y = F, sort = F) # 672 363
merge_pos[,11] <- ifelse(merge_pos$V4 == "D", merge_pos$V5 + merge_pos$V2.y -1, merge_pos$V5 + merge_pos$V3.y -1)
my <- merge_pos[,c(1,2,11)]


# Take out the SNPs that are not mapped uniquely
dup1 <- which(duplicated(my$V1))
dup2 <- which(duplicated(my$V1, fromLast = TRUE))
my_unique <- my[-c(dup1,dup2),] # 633 888
colnames(my_unique) <- c("Name", "Chr", "Pos")
my_order <- my_unique[order(my_unique$Chr, my_unique$Pos),]
write.table(my_order, file="C:/Bt4_HD_pos_updated.txt", row.names = F, quote = F, sep="\t")
